# Supplementary material for: Developmental Validation of a Rapidly Mutating Y-STR Panel Labeled by Six Fluoresceins for Forensic Research
Source: Front Genet. 2022 Mar 3;13:777440. doi: 10.3389/fgene.2022.777440 (PMC8927084; doi:10.3389/fgene.2022.777440)
Supplement: Supplementary file 1 [file DataSheet1.ZIP]

Archive with 19 entries (18 files):
- Supplementary Materials/
- Supplementary Materials/Figure legend.docx
- Supplementary Materials/Supplementary Figure 1.tif
- Supplementary Materials/Supplementary Figure 10.png
- Supplementary Materials/Supplementary Figure 11.png
- Supplementary Materials/Supplementary Figure 12.png
- Supplementary Materials/Supplementary Figure 13.png
- Supplementary Materials/Supplementary Figure 14.png
- Supplementary Materials/Supplementary Figure 15.png
- Supplementary Materials/Supplementary Figure 16.png
- Supplementary Materials/Supplementary Figure 2.png
- Supplementary Materials/Supplementary Figure 3.png
- Supplementary Materials/Supplementary Figure 4.png
- Supplementary Materials/Supplementary Figure 5.png
- Supplementary Materials/Supplementary Figure 6.png
- Supplementary Materials/Supplementary Figure 7.png
- Supplementary Materials/Supplementary Figure 8.png
- Supplementary Materials/Supplementary Figure 9.png
- Supplementary Materials/Supplementary Tables.xlsx
