# Supplementary material for: Developmental Validation of a Rapidly Mutating Y-STR Panel Labeled by Six Fluoresceins for Forensic Research
Source: Front Genet. 2022 Mar 3;13:777440. doi: 10.3389/fgene.2022.777440 (PMC8927084; doi:10.3389/fgene.2022.777440)
Supplement: Supplementary file 1 [file DataSheet1.ZIP › Supplementary Materials/Supplementary Tables.xlsx]

## Sheet: Supplementary Table 1
Supplementary Table 1. Genetic profile of 32 Y-STRs in Guizhou Han population.
Individuals	DYS612	DYF387S1a/b	DYS627	DYS518	DYF404S1a/b	DYS534	DYS449	DYS626	DYS526a	DYS570	DYF399S1a/b/c	DYS526b	DYS516	DYS576	DYF403S1a1/a2/a3	DYF403S1b	DYS547	Y-GATA-A10	DYS458	DYS630	DYS464a/b/c/d	DYS446	DYS713
Guizhou Han1	37	35.39	21	37	13.15	23	35	29	13	17	19.3,21.3,26	38	20	19	27.1,28,29	53	49	16	18	28	12,13,14,16	15	44
Guizhou Han2	35	37.4	21	38	13.14	24	30	28	13	20	23.3,27,17.3	35	17	18	25.1,29,30	53	50	15	15	30	14,16	14	43
Guizhou Han3	37	37.4	22	40	13.14	24	37	29	14	16	17.3,22.3	39	20	17	25.1,30	52	51	16	17	31	13,15	13	46
Guizhou Han4	37	37.4	23	39	13.14	19	32	31	13	18	19,21,23.3	34	17	19	24.1,29,30	56	49	16	16	30	12,13,14,16	13	49
Guizhou Han5	36	39	18	40	12.16	20	28	28	12	15	20.3,21,22.3	37	18	18	22.1,26,30	46	50	16	19	30	13,14,16	13	43
Guizhou Han6	31	37	21	36	14.15	22	29	32	10	16	21.3,24	33	17	18	22.1,31,32	46	47	15	17	26	13,14,16	18	45
Guizhou Han7	36	36.39	20	37	13.15	22	36	27	13	17	21.3,24,27.3	37	19	19	25.1,28,32	56	50	15	19	30	12,13,14,15	13	48
Guizhou Han8	38	36.38	21	39	15	22	30	30	13	19	20.3,22,24.3	36	19	17	22.1,24,29	49	49	14	17	27	13,14,17,19	14	44
Guizhou Han9	37	37.4	20	40	14.15	22	35	30	13	19	18.3,21,22	36	19	19	22.1,29,30	50	47	15	17	30	13,15	11	46
Guizhou Han10	32	38	21	37	16	21	27	30	12	18	27	35	20	17	22.1,28	49	43	14	15	30	12	14	48
Guizhou Han11	35	37	19	40	13	20	29	29	13	17	21.3,23	35	18	18	22.1,26,27	54	46	14	19	29	13	14	47
Guizhou Han12	39	37.38	21	38	14	21	32	30	12	19	21.3,22.3,25	34	17	18	26,26.1,33	50	47	16	15	30	13,14	13	45
Guizhou Han13	40	35.38	20	35	13	21	29	26	14	18	22.3,23.3,26	37	17	18	23.1,29,32	53	49	14	17	30	12,14,15	13	45
Guizhou Han14	39	35.38	18	37	13	22	35	27	15	19	19.3,22.3,25	39	19	18	24.1,29,30	51	51	15	16	30	12,13,14,15	13	47
Guizhou Han15	36	36	22	44	12	20	26	29	12	17	20.3,23	38	18	20	22.1,26,28	51	51	15	17	28	13,16	13	44
Guizhou Han16	38	35.4	20	38	13.14	20	32	28	12	19	20.3,21.3,26	36	17	17	28,28.1	50	50	15	16	28	13,14	13	47
Guizhou Han17	38	35.37	22	37	14	21	31	30	12	17	20.3,22,22.3	36	19	19	22.1,26	52	48	15	18	29	13,17,18	13	45
Guizhou Han18	37	37.39	22	38	13.15	23	32	27	15	17	20.3,24.3,25	38	19	19	23.1,28,29	53	49	15	19	30	12,13,15	13	46
Guizhou Han19	38	37	22	34	16	22	28	28	11	17	25	33	18	18	25.1,27,28	50	43	14	16	29	13,15	15	49
Guizhou Han20	36	36.38	20	35	14.15	22	28	30	15	16	20.3,21.3,25	38	16	19	22.1,26,27	53	48	15	16	30	12,13,14	13	43
Guizhou Han21	37	35.38	20	33	13.14	22	30	30	14	16	20.3,21.3,24	38	16	18	22.1,25,26	54	47	15	17	30	12,14	13	44
Guizhou Han22	37	36.38	18	37	13	22	36	28	14	19	19.3,23.3,24	36	19	18	25.1,29,30	51	50	15	17	29	12,13,14,15	13	48
Guizhou Han23	38	37.38	18	36	13	21	32	27	14	17	20.3,24,24.3	36	20	21	24.1,28,29	52	48	15	17	28	12,14,15	12	46
Guizhou Han24	37	35.39	21	38	13	22	36	28	14	18	19.3,25,25.3	37	20	19	23.1,27,29	52	47	16	17	29	12,14	12	48
Guizhou Han25	33	36.39	23	38	14.15	22	34	31	12	17	19.3,23.3,28	34	18	17	26.1,30,31	53	46	15	17	29	13,14,16,17	15	46
Guizhou Han26	33	36.39	23	37	11.13	22	30	28	12	16	21.3,22.3,26	35	18	18	25.1,30,31	56	50	14	18	28	12,13,15	13	44
Guizhou Han27	37	38.41	20	38	14.15	24	33	31	13	18	22,22.3	36	17	19	22.1,27,28	52	52	15	19	30	12,13,16,18	12	46
Guizhou Han28	36	37.4	24	38	13	23	34	29	13	14	18.3,20.3,28	38	19	17	25.1,29,30	54	49	14	19	28	12,13,15	13	45
Guizhou Han29	35	40	20	38	14	21	32	27	13	14	22.3,24	36	16	17	26.1,29,30	53	48	15	15	29	14,16	14	45
Guizhou Han30	38	39.41	21	39	14	22	31	28	12	18	21.3,27	35	18	18	26.1,28,34	50	49	15	15	28	12,13,14	12	47
Guizhou Han31	34	41	23	39	15	22	29	26	12	19	26	35	17	16	22.1,27,28	49	45	15	17	26	14,16	16	48
Guizhou Han32	35	36.37	23	38	16.17	23	29	33	12	17	21.3,24	36	18	19	21.1,30,32	45	46	14	15	27	12,13,14,16	15	48
Guizhou Han33	38	36.4	23	33	14	21	32	30	14	20	17.3,24.3,25	36	19	19	23.1,26,28	52	47	13	18	29	13,15	11	48
Guizhou Han34	33	37.38	21	34	14.15	24	27	31	11	18	24,27	34	19	20	24.1,27,30	50	42	15	14	29	14,15,16	14	46
Guizhou Han35	39	36	20	42	12.16	21	26	27	12	19	18.3,22,22.3	36	17	18	22.1,26,29	50	47	15	19	30	14,16	13	45
Guizhou Han36	33	37.38	17	37	15.16	21	30	28	11	16	21.3,23	33	18	17	21.1,33,34	47	44	14	16	27	12,14,15	15	43
Guizhou Han37	35	35.39	20	36	13.15	22	33	31	14	17	21.3,23.3,25	37	20	18	25.1,30,33	53	49	15	18	29	13,14,15	13	45
Guizhou Han38	36	36	23	37	15.16	22	29	31	11	17	21.3,22.3,24	35	19	18	21.1,31,33	46	46	14	15	27	12,13,14,16	16	48
Guizhou Han39	40	36.4	21	38	14	18	29	27	12	20	20.3,21.3,25	34	17	18	27,27.1,30	48	51	16	15	32	13,14	13	48
Guizhou Han40	36	35.37	23	39	13.15	21	36	29	13	17	22.3,23.3,24	37	19	18	25.1,27,28	54	51	15	22	28	12,13,14,16	11	47
Guizhou Han41	38	37.4	19	37	13.14	24	32	29	13	17	20.3,22.3,26	35	18	18	22.1,26	51	49	14	18	32	12,15	12	44
Guizhou Han42	37	36.39	23	41	14.16	23	33	29	11	19	20.3,22,23.3	34	18	19	22.1,29	52	51	17	18	31	12,13,15,16	12	48
Guizhou Han43	34	37	21	38	16	22	29	29	12	19	21	35	18	16	21.1,24,28	46	45	14	15.1	29	13	14	47
Guizhou Han44	35	37	24	39	10.13	20	29	29	12	17	20.3,22.3,24	37	19	18	24.1,28,30	53	50	15	18	30	14,15,16	14	47
Guizhou Han45	35	35.36	23	38	15	22	29	32	12	16	19.3,21.3,23	34	18	18	21.1,30,33	43	47	14	17	28	12,13,14,16	17	48
Guizhou Han46	38	35.41	20	38	13.15	25	30	27	14	17	20.3,23.3,25	37	18	17	22.1,27,31	53	48	14	18	30	12,13,15	14	46
Guizhou Han47	38	38	22	39	13.16	21	26	31	12	14	26.3,20.3,24	37	16	18	24.1,27	52	46	16	16	32	14,16	14	42
Guizhou Han48	38	37.4	25	41	14.15	22	32	29	12	19	21.3,24	34	18	17	34,27,27.1	50	46	15	15	30	13,14	12	44
Guizhou Han49	38	37.39	23	35	14.15	22	30	30	12	21	23.3,25	36	19	16	26.1,27,35	49	48	16	15	29	13,14	14	47
Guizhou Han50	36	35.37	22	39	14.15	21	32	30	12	16	21.3,22,22.3	34	19	21	22,22.1,26	55	52	14	17	29	13,17,18	13	45
Guizhou Han51	33	37.38	22	38	15.16	23	29	33	11	15	22.3,23.3,25	34	19	21	21.1,30,35	46	47	14	15	28	12,14,16	17	48
Guizhou Han52	38	37.4	21	37	15	23	27	32	13	19	20.3,22.3,25	39	17	16	23.1,26	54	47	14	18	28	12,14,15,18	13	47
Guizhou Han53	39	39.4	22	37	14	22	32	28	12	18	20.3,22.3,27	35	19	17	28,28.1,33	50	47	17	15	31	13,14	13	47
Guizhou Han54	36	36.39	23	36	14.15	20	33	29	12	17	17.3,25.3,26	36	19	20	26.1,27,28	53	48	16	18	27	13,14,15	11	44
Guizhou Han55	34	38	21	38.1	15	23	32	29	14	19	23.3,25	37	18	19	27.1,29	53	47	14	16	29	15	14	45
Guizhou Han56	38	38.4	20	40	13.15	24	30	29	13	19	17.3,22.3,24	34	17	18	29.3,27.1,28	52	48	15	15	29	13,14,15,17	15	45
Guizhou Han57	35	37	22	37.1	15	24	30	30	13	18	22.3,25	36	18	18	26.1,30	56	49	14	16	30	15	14	43
Guizhou Han58	35	35.41	22	36	12.14	20	33	29	13	16	20.3,23.3,25	37	20	16	25.1,29,31	56	49	15	17	29	12,14,15	13	48
Guizhou Han59	37	38.41	21	32	14.15	21	29	31	12	19	20.3,23.3,25	37	19	17	23.1,27,31	50	49	15	18	30	13,14	11	47
Guizhou Han60	39	37	23	42	13	20	26	29	12	18	21.3,23	38	18	19	22.1,26,28	52	49	15	17	27	13,16	13	43
Guizhou Han61	36	35.39	20	36	12.13	22	33	25	14	17	21.3,22.3,23	36	18	15	24.1,27,28	53	48	16	18	29	12,15	13	45
Guizhou Han62	34	37.38	22	39	14.16	22	27	31	12	17	26.3,27.3,26	34	18	12	23.1,27,30	51	44	16	15	26	14,15,16,17	15	48
Guizhou Han63	37	36	23	36	14	20	32	30	13	16	24.3,27	39	18	19	27.1,28,29	54	49	16	17	28	14,15	12	45
Guizhou Han64	37	35.37	21	39	14	22	31	31	12	17	20.3,22.3,23	36	21	21	22.1,25,27	53	49	16	18	29	13,17	12	48
Guizhou Han65	35	36.37	22	41	14.15	23	30	31	11	15	20.3,21.3,24	35	18	18	22.1,29,34	45	46	14	15	27	12,13,14,16	16	44
Guizhou Han66	39	35.39	24	36	13.14	21	35	28	13	19	18.3,23.3,27	38	21	19	26.1,28,31	52	49	15	18	28	13,14,15	14	45
Guizhou Han67	38	36	22	38	15.16	24	30	31	11	17	21.3,24	36	19	20	21.1,32,33	45	46	14	15	28	12,14,16	16	49
Guizhou Han68	38	35.4	23	37	13.15	21	30	29	13	15	19.3,24,25.3	37	19	19	26.1,29	56	47	15	21	29	13,15	13	45
Guizhou Han69	39	35.4	21	37	13.15	20	32	29	12	19	20.3,21.3,25	36	19	16	26.1,27	50	50	15	16	28	13,14	13	49
Guizhou Han70	34	37	22	39	14.16	22	29	33	12	18	21.3,22.3,23	35	18	18	21.1,31,35	45	45	14	15	28	12,13,14,16	15	46
Guizhou Han71	38	38	23	39	14	21	31	28	12	18	21.3,25	35	18	18	26,27.1,34	51	48	15	15	29	14	11	46
Guizhou Han72	41	35.38	18	36	13	24	33	28	14	18	17.3,22.3,24	36	19	17	24.1,29,30	51	50	15	17	29	12,13,14,15	13	47
Guizhou Han73	35	36.39	21	36	13	23	34	29	13	17	19.3,24.3,28	37	20	20	26.1,29,30	55	47	15	18	31	13,14,15	12	44
Guizhou Han74	37	35.37	23	38	12.13	22	33	29	14	19	20.3,22,27.3	36	20	21	24.1,26,30	52	50	15	17	29	13,15	13	46
Guizhou Han75	40	36.37	20	34	13.15	21	31	26	16	18	20.3,23,25.3	39	20	20	25.1,29	55	51	14	17	31	12,14,15	12	46
Guizhou Han76	37	36.39	23	38	12.13	23	31	29	13	16	20.3,25.3,27	38	19	18	27.1,29	56	51	16	18	29	12,13,16	14	46
Guizhou Han77	39	35.37	18	32	13.14	22	33	27	15	19	19.3,22.3,24	37	19	18	25.1,27,31	54	52	15	18	29	12,13,14,15	13	48
Guizhou Han78	39	39.41	23	37	14.16	21	33	29	12	19	20.3,23.3,24	34	18	18	27,27.1,33	50	49	15	15	29	13,14	12	47
Guizhou Han79	37	36.37	20	38	14	22	31	30	12	16	19.3,22.3,23	35	19	20	22.1,25,27	54	50	15	20	31	13,17,18	13	46
Guizhou Han80	35	36.4	22	34	15	22	31	32	12	19	19.3,21.3,23	35	19	18	24.1,28,33	50	46	15	16	28	13,15,16	15	47
Guizhou Han81	36	36.38	17	35	13.14	20	32	30	14	19	19.3,25.3,28	37	19	20	24.1,27,30	52	48	15	17	28	12,13,14,16	13	49
Guizhou Han82	37	38.4	23	41	14.15	23	33	29	13	18	19.3,21,25.3	38	18	19	22.1,28,30	56	51	14	19	31	13,16,17	11	46
Guizhou Han83	38	37.41	18	38	14	22	32	29	12	18	20.3,21.3,26	35	18	16	27.1,28,33	49	47	16	15	29	13,14	15	47
Guizhou Han84	36	35.39	22	37	15.16	21	35	28	14	16	20.3,22.3,24	37	19	18	25.1,28,31	54	51	16	19	29	13,14	13	47
Guizhou Han85	35	36.38	21	38	14.15	20	32	29	13	17	19.3,23.3,24	38	19	22	22.1,25,26	51	50	14	16	30	13,14,17,18	13	45
Guizhou Han86	34	36.38	22	38	15	23	33	29	14	17	18.3,22.3,23	38	19	19	26.1,28,31	55	50	16	18	28	13,14,16	14	46
Guizhou Han87	39	35.38	18	37	13.14	22	35	28	14	20	20.3,23,23.3	36	19	19	25.1,30	50	48	15	17	29	12,13,14,15	13	48
Guizhou Han88	38	36	22	42	13.15	21	26	28	12	18	20.3,22.3,25	37	17	19	22.1,27,28	50	51	15	15	30	14,16	13	45
Guizhou Han89	37	36.37	21	39	14	21	30	29	13	19	17.3,24.3	37	18	17	22.1,25,27	53	48	15	18	27	13,15,19	12	45
Guizhou Han90	36	37.38	19	39	12.14	19	27	30	12	16	20.3,22.3,23	37	18	20	23.1,26,28	50	51	15	20	28	13,16	13	43
Guizhou Han91	38	38	21	36	15	21	27	29	11	17	25	32	19	19	24.1,27,29	49	41	16	16	29	12,15	14	46
Guizhou Han92	35	39.4	22	40	13.14	20	31	32	11	16	18.3,22,25.3	36	18	18	23.1,27,28	51	49	15	16	30	14,15,16	13	45
Guizhou Han93	37	38	23	41	12.15	19	26	28	12	16	20.3,23,24.3	36	18	20	23.1,26,28	50	51	15	19	29	13,14	13	42
Guizhou Han94	38	35.38	20	37	15	22	33	29	13	17	19.3,22.3,25	36	19	18	22.1,24,26	55	46	15	18	28	13,14,15	13	46
Guizhou Han95	36	38.4	21	40	14.15	24	35	29	13	15	19.3,23,23.3	38	18	17	23.1,29,30	56	50	14	20	29	12,13,16	11	46
Guizhou Han96	38	38	23	37	14.17	20	31	28	12	19	22.3,26	34	19	18	25.1,28,31	47	50	14	13	30	13,14,15	14	43
Guizhou Han97	36	36.38	20	39	13.15	22	30	29	13	16	21.3,23	34	19	18	23.1,24,26	51	51	14	18	26	13,14,18	13	46
Guizhou Han98	37	38.39	21	40	12.15	19	27	28	12	15	19.3,22.3,23	37	18	19	22.1,27,30	47	51	15	19	29	13,14,15	13	42
Guizhou Han99	39	36.39	19	41	15	22	31	29	13	17	20.3,22,23.3	36	18	19	23.1,25,26	52	51	14	19	30	12,13,16,18	12	43
Guizhou Han100	39	37.41	19	36	15	20	28	28	12	19	18.3,20.3,23	37	19	18	24.1,28,29	49	49	16	15	29	13,14	13	48
Guizhou Han101	35	35.39	21	36	13.14	20	35	28	13	16	19.3,24,25.3	37	19	19	26.1,28,30	54	48	16	17	29	13,15	13	43
Guizhou Han102	36	36.39	22	38	14	21	29	27	12	19	21.3,23	34	19	16	24.1,27	49	49	16	14	30	13,14	13	49
Guizhou Han103	37	36.39	21	38	14.16	21	34	29	15	19	21.3,25	38	19	18	26.1,29,30	56	49	15	20	30	13,14	12	45
Guizhou Han104	37	35.42	19	37	13.14	22	34	28	14	18	21.3,24.3,27	36	19	18	25.1,27,31	50	49	17	18	31	12,14,15	13	46
Guizhou Han105	37	37	22	38	13	21	27	31	12	17	23.3,27	34	17	19	22.1,27,28	53	49	16	16	30	14,17	12	42
Guizhou Han106	38	38	21	35	12.214	19	28	30	12	18	17,21,24.3	32	19	18	25.1,27,29	42	46	14	17	28	12,13,14	14	43
Guizhou Han107	36	39	23	38.1	15	23	31	29	13	19	23.3,26	36	18	18	27.1,29,32	55	47	14	17	29	15	15	44
Guizhou Han108	39	35.39	18	37	13.14	21	32	26	14	15	22.3,23.3,25	36	19	17	22.1,24,32	53	47	15	17	28	13,14,15	14	46
Guizhou Han109	36	38	24	35	14	20	32	30	15	21	22,23	35	16	17	27.1,33	41	51	15	22	31	16	17	44
Guizhou Han110	38	35.39	20	37	13.14	24	33	27	15	16	20.3,21.3,26	38	19	18	23.1,28,30	52	50	15	18	30	13,15,16	13	46
Guizhou Han111	39	38.39	23	39	14.15	21	34	28	12	19	19.3,22.3,24	36	18	18	26.1,27,35	49	47	15	15	29	13,14	12	47
Guizhou Han112	35	37.4	20	41	13.15	23	34	29	11	17	22.3,25,25.3	35	17	20	23.1,26,31	53	50	14	17	27	13,16	12	43
Guizhou Han113	37	36.39	22	37	14.15	21	29	29	12	18	20.3,23,23.3	36	19	19	25.1,27,31	49	50	12	14	29	13,14,15	12	46
Guizhou Han114	37	36.39	21	39	14.15	21	32	29	14	19	20.3,23,23.3	39	19	18	26.1,28,29	54	50	15	20	30	13,14,15	13	45
Guizhou Han115	38	37.38	20	41	14.17	24	32	26	12	20	21.3,22.3,23	34	19	18	24.1,26	52	49	16	19	30	13,16,17	12	47
Guizhou Han116	36	38.41	22	38	14.15	23	32	28	12	17	20.3,21.3,25	35	20	18	27.1,28,34	49	47	16	15	29	13,14	12	46
Guizhou Han117	36	36.37	19	37	13.15	19	33	29	13	17	20.3,21.3,27	37	17	17	22.1,25,28	53	48	14	17	28	13,15,17	13	48
Guizhou Han118	38	36	21	41	13.15	22	26	28	12	18	17.3,23,24.3	35	17	18	22.1,29,30	49	49	15	19	32	14,16	13	45
Guizhou Han119	39	36.38	19	35	13	22	35	27	14	18	20.3,23.3,26	36	19	18	23.1,27,29	52	48	15	16	29	12,13	13	48
Guizhou Han120	38	38	24	35	13	20	31	30	14	21	18,21	35	16	18	27,28.1,32	41	50	14	20	30	14,16	18	44
Guizhou Han121	35	35.39	21	34	13	23	29	29	13	16	18.3,23,23.3	37	19	18	27.1,28,30	54	49	14	22	28	12,13,15	13	44
Guizhou Han122	34	36.38	21	40	14.16	22	33	30	14	18	17.3,21.3,22	36	18	20	26.1,28,31	55	50	16	19	28	13,15	14	44
Guizhou Han123	34	37.4	23	37	14.15	21	33	30	13	18	20.3,24,24.3	37	21	19	26,27.1,29	53	48	15	18	27	13,14,15,16	13	45
Guizhou Han124	34	36.39	19	37	13.14	22	32	28	15	18	23.3,24.3,26	39	19	19	23.1,30,31	53	50	15	18	30	12,13,15	13	46
Guizhou Han125	38	39	20	38	15	22	35	29	13	19	21,22,24.3	37	19	18	22.1,28,29	55	50	14	18	30	13,16,17	12	47
Guizhou Han126	33	37.38	22	37	15	21	29	29	13	17	23.3,24,27	36	16	17	23.1,27,28	50	52	16	18	28	14,15,16	13	44
Guizhou Han127	37	36.4	23	39	12.14	25	32	28	14	17	20.3,23.3,24	39	19	21	26,27.1,31	55	52	15	18	30	13,14,15	13	46
Guizhou Han128	33	39	19	42	14.17	19	26	30	13	16	19.3,22.3,24	39	19	18	22.1,27,29	52	50	14	19	28	13,14,16,17	13	43
Guizhou Han129	34	35.39	20	39	17.18	22	33	31	11	18	19.3,21.3,23	35	18	18	21.1,30,32	45	44	14	15	29	13,14,16	16	48
Guizhou Han130	39	34.38	21	40	12.14	22	28	30	13	19	22.3	36	19	19	27.1	53	45	14	18	27	13,16	15	43
Guizhou Han131	39	37.39	21	38	14.15	22	33	30	13	20	22,22.3	34	18	17	22.1,28,29	52	49	16	17	31	12,14,16	10	47
Guizhou Han132	38	36.37	22	40	13.15	21	31	29	13	20	20.3,22.3,24	36	19	19	23.1,25,27	52	51	13	17	27	12,13,16,18	12	44
Guizhou Han133	38	37.4	23	38	14.15	22	31	28	12	18	19.3,22.3,24	34	17	18	26,26.1,33	50	47	16	15	30	13,14	12	48
Guizhou Han134	36	36.39	20	43	13	20	30	28	13	16	19.3,22.3,23	39	18	18	22.1,26,27	52	49	16	16	31	15,16	14	47
Guizhou Han135	38	39.41	19	38	13.14	21	32	27	13	16	21.3,23.3	37	17	18	24.1,28,31	51	48	15	15	27	12,13,14,15	13	45
Guizhou Han136	31	35	21	34	14	21	29	30	12	18	24	35	19	18	25.1,27,29	48	42	14	17	25	14,16	16	44
Guizhou Han137	37	34	19	38	15	22	31	31	14	17	23.3,28	37	19	19	22.1,25,26	53	48	14	15	29	16	12	48
Guizhou Han138	38	38.4	22	37	14.15	21	28	28	12	20	21.3,24.3,26	36	20	18	24.1,27,33	48	47	16	15	31	13,14	15	47
Guizhou Han139	36	39.4	23	36	14.15	22	30	31	13	15	20.3,22.3	37	20	20	24.1,30,34	54	52	15	17	29	12,15	15	48
Guizhou Han140	38	38.41	21	38	14.16	23	31	29	12	19	20.3,22.3,27	33	18	18	26,27.1,34	50	46	15	15	29	13,14	12	47
Guizhou Han141	36	36.4	22	39	14.15	22	30	28	12	16	19.3,21.3,27	37	18	18	24.1,29,30	52	49	16	15	29	13,16	14	40
Guizhou Han142	36	37.39	20	38	14.15	20	28	29	12	20	19,20.3,23.3	35	19	17	24.1,27,32	49	49	16	15	31	13,14	13	47
Guizhou Han143	35	39	24	37	15	22	34	29	14	18	22	36	19	20	23.1,29	53	52	14	19	31	12,13	11	49
Guizhou Han144	36	36.41	21	41	12.15	18	28	29	12	17	21.3,23.3,24	36	19	17	23.1,27,28	52	48	17	18	30	13,14	12	42
Guizhou Han145	37	35.37	21	40	15.17	20	27	30	13	17	19.3,24,25.3	38	17	18	22.1,26,29	53	47	17	17	28	13,14,15,16	13	43
Guizhou Han146	39	38.41	23	38	13.16	22	31	29	12	17	21.3,22.3,27	35	19	18	25.1,27,33	50	48	15	15	28	13,14	12	47
Guizhou Han147	39	35.38	19	37	13.14	22	36	28	14	19	20.3,23.3,24	36	19	20	24.1,29,30	52	49	15	17	29	12,13,14,15	13	49
Guizhou Han148	34	37	23	35	14	23	28	30	12	18	27	35	19	17	23.1,28,29	48	43	14	17	29	12,13	14	50
Guizhou Han149	32	38	23	37	13	21	29	30	12	18	27	34	19	18	22.1,26,28	49	43	14	15	30	12	14	49
Guizhou Han150	36	37.39	21	43	12.16	19	26	28	13	17	19.3,22.3,23	40	18	17	22.1,26,29	49	51	16	16	28	13,14,16	13	43
Guizhou Han151	35	38	20	35.2	15	22	31	29	13	20	23.3,25	35	18	19	26.1,31	55	49	14	17	30	15	14	42
Guizhou Han152	38	37	22	37	15	22	28	28	10	17	24	32	20	17	21.1,28,30	52	41	14	16	29	13,15	14	47
Guizhou Han153	37	38.39	21	42	12.16	19	27	30	12	16	22,22.3,23.3	39	18	19	22.1,26,27	53	48	16	20	28	13,15,16	13	42
Guizhou Han154	39	37.38	21	39	13	21	29	29	12	16	20.3,22.3,27	38	19	19	24.1,27,29	49	46	16	16	32	14,15,16	14	45
Guizhou Han155	38	35.37	18	36	13	21	35	28	14	20	19.3,24,24.3	36	19	18	24.1,28,31	50	49	16	16	29	12,13,14,15	13	47
Guizhou Han156	36	37.4	22	37	13.14	21	33	29	14	20	19.3,22,22.3	35	21	17	22.1,27,28	55	44	14	19	31	12,13,15,16	11	47
Guizhou Han157	34	37.38	22	37	15	21	30	29	13	17	22,24,27.3	36	16	20	25.1,27,30	51	49	15	17	29	14,16	13	44
Guizhou Han158	35	37.4	20	41	13.15	24	34	29	11	17	21.3,25	34	17	19	23.1,27,29	52	49	14	17	26	13,16	12	42
Guizhou Han159	38	39.4	22	38	14.15	22	31	27	12	18	22.3,23.3,27	36	18	18	26.1,28,34	49	47	14	16	30	13,14	12	47
Guizhou Han160	38	36.39	23	38	13.17	21	33	31	14	18	19.3,20.3,27	38	20	21	23.1,26,28	52	49	14	19	28	14,15	12	45
Guizhou Han161	39	36.38	21	34	15.16	21	33	31	13	16	20.3,24,24.3	38	20	18	24.1,28,29	54	48	16	18	29	13,15	14	45
Guizhou Han162	40	35.38	18	36	13	24	33	28	14	18	17.3,22.3,24	36	19	17	24.1,28,30	51	52	15	17	29	12,13,14,15	13	47
Guizhou Han163	36	36.39	20	36	14.15	19	34	30	13	17	21.3,23.3,26	37	20	17	26.1,29,30	54	49	15	18	30	13,15	12	48
Guizhou Han164	36	35.39	21	34	14.17	23	31	32	12	20	21,21.3,24.3	36	17	22	23.1,29,32	50	49	14	17	29	13,15	15	47
Guizhou Han165	37	38.4	22	37	14.15	22	31	27	12	19	20.3,21.3,28	35	19	18	26.1,27	50	48	16	15	30	13,14	12	46
Guizhou Han166	34	36.4	20	39	12.13	22	34	30	13	18	19.3,26,26.3	36	20	19	26.1,29	55	48	16	18	29	13,14,16	14	45
Guizhou Han167	38	37.4	22	38	14.15	24	31	27	13	18	19.3,22.3,27	37	18	18	27,27.1,33	50	48	15	14	28	13,14	13	47
Guizhou Han168	39	38.39	21	38	14.15	21	31	28	12	18	21.3,23.3,25	34	18	19	27,28.1,32	50	46	15	15	29	13,14	12	47
Guizhou Han169	37	37	20	39	17	18	32	29	12	19	20.3,21.3	35	19	16	23.1,30	49	46	15	15	30	13,14	13	46
Guizhou Han170	38	34.4	21	37	13.15	20	30	29	12	18	20.3,21.3,25	36	19	17	25.1,27,28	51	51	15	16	30	13,14	13	45
Guizhou Han171	38	35.37	18	33	13	21	33	26	15	19	24,24.3	38	19	17	24.1,28,29	55	53	14	16	28	12,15	14	45
Guizhou Han172	39	36.38	18	41	13.15	23	29	34	14	21	21,22,25.3	37	17	19	25,25.1,28	41	46	13	17	27	15	18	44
Guizhou Han173	37	39	24	37	14	22	30	30	12	19	27	34	20	18	22.1,27,28	48	43	15	15	29	11,12,13	14	47
Guizhou Han174	36	36.41	22	39	13.14	21	29	33	12	19	18.3,23.3,25	37	18	20	24.1,28,30	51	48	15	16	31	14,16	14	45
Guizhou Han175	35	36.38	22	41	15	23	31	31	11	15	20.3,23	35	18	17	21.1,30,34	45	47	14	15	28	12,13,14,16	16	47
Guizhou Han176	35	36.41	20	36	14.15	25	33	29	13	19	20.3,22,25.3	35	19	19	22.1,30,31	53	49	15	17	30	12,13,15,16	11	46
Guizhou Han177	35	38.4	20	38	13.14	24	29	29	13	19	17.3,24.3,25	34	16	17	30.3,24.1,30	54	47	15	15	30	13,14,17	13	45
Guizhou Han178	37	36	21	41	14.15	24	33	30	14	19	20.3,24.3,25	36	19	21	22.1,25,27	50	51	14	17	30	13,14,17	14	45
Guizhou Han179	38	36.37	19	41	13.17	22	26	29	13	18	20.3,24.3,25	37	17	16	24.1,26,27	53	45	15	18	31	13,17	13	49
Guizhou Han180	36	36.4	22	38	14.15	22	33	29	13	19	19.3,22,23.3	35	20	18	22.1,27,28	53	49	14	19	32	12,13,15,16	11	48
Guizhou Han181	38	36.38	23	40	15.17	22	31	28	13	18	20.3,22.3,26	36	18	18	22.1,27,30	53	50	15	19	26	13,16,17	13	45
Guizhou Han182	35	35.4	22	36	13.14	20	31	29	12	18	20.3,22.3,24	36	19	17	26.1,28	50	48	15	17	29	13,14	13	47
Guizhou Han183	38	39	21	41	15	22	30	30	13	18	22.3,26	36	18	17	22.1,25,28	50	48	14	17	28	13,14	12	45
Guizhou Han184	34	39	22	35.2	15	23	31	29	13	20	21.3,28	35	18	20	27.1,31	53	50	14	16	29	15	14	43
Guizhou Han185	33	38	21	36	12.14	23	33	30	14	18	20.3,21.3,23	39	20	19	26.1,30,31	55	52	16	16	29	13,14,15	13	47
Guizhou Han186	40	37.39	19	38	14.15	22	29	31	12	20	21.3,23.3,24	36	20	16	26.1,27,35	49	48	16	15	29	13,14	14	47
Guizhou Han187	36	36.39	23	38	12.13	23	31	29	13	16	20.3,25.3,28.3	38	19	18	27.1,29	57	50	16	18	31	12,13,16	14	46
Guizhou Han188	38	35.38	21	35	13	22	33	26	15	18	22.3,23,23.3	36	20	20	23.1,27,31	52	47	15	20	33	12,13,15	13	46
Guizhou Han189	34	36.39	20	40	14	19	30	28	12	16	23,24.3,25.3	36	16	18	22.1,28,29	52	48	14	16	30	11,13,15	14	47
Guizhou Han190	35	36.37	20	35	13.15	23	33	28	14	17	19.3,24,25.3	36	18	18	24.1,27,30	52	49	15	18	31	12,15	12	47
Guizhou Han191	38	38.39	21	37	13.15	21	30	29	12	19	22.3,25,25.3	35	19	18	23.1,27,28	51	46	16	15	31	13,14	14	46
Guizhou Han192	32	38	21	38	15	21	27	31	12	18	26	35	19	17	22.1,28	49	43	14	15	30	12	14	47
Guizhou Han193	36	37.38	24	38	14.15	23	29	29	12	19	21.3,23,24.3	37	19	16	24.1,29,33	49	46	15	15	33	13,14	14	48
Guizhou Han194	37	37.41	23	43	14	22	31	32	15	19	21.3,22.3,26	38	19	18	22.1,30,31	54	53	15	16	32	12,13,15,16	13	46
Guizhou Han195	39	35.38	18	36	13	20	33	27	14	18	21.3,26	36	18	19	23.1,26,31	50	50	15	19	30	12,13,14,15	16	48
Guizhou Han196	37	36.38	19	38	14.15	20	33	29	12	20	20.3,24.3,25	34	18	17	26,27.1,30	48	49	16	15	29	13,14	13	46
Guizhou Han197	39	38.39	22	37	13.16	21	32	28	13	16	21.3,23,25.3	37	20	18	26.1,29,30	54	51	16	18	28	12,13,14,16	15	45
Guizhou Han198	34	35	22	39	15	24	31	31	12	20	24	35	17	22	24.1,25,31	48	45	14	17	31	13	15	43
Guizhou Han199	39	40	20	39	13.14	23	38	25	13	14	20.3,23,23.3	37	16	16	25.1,28,30	55	49	14	15	29	11,14,15,16	14	46
Guizhou Han200	39	35.38	22	40	13.15	21	26	29	12	16	18.3,21.3,23	35	17	18	23.1,28	52	48	15	18	29	14,16	13	43
Guizhou Han201	37	36.37	23	40	14.17	20	30	29	13	19	17.3,25.3,27	38	18	17	22.1,24,27	54	48	14	18	27	13,15,17	12	45
Guizhou Han202	35	36.39	22	41	12.14	24	34	29	13	16	17.3,24.3,26	38	20	20	23.1,30,31	54	51	17	18	30	13,15	13	46
Guizhou Han203	36	39	21	39	17	20	28	28	12	17	19.3,26	37	17	18	22.1,27,31	53	49	15	18	28	15	14	42
Guizhou Han204	36	36.38	21	38	13	22	31	29	13	16	18.3,24,25.3	38	20	17	26.1,28,29	57	51	15	17	30	12,13,16	13	48
Guizhou Han205	37	38.39	23	38	12.16	21	31	26	13	15	19.3,22.3,24	37	19	18	27,27.1,29	53	48	16	18	27	13,15,16	14	46
Guizhou Han206	38	35.39	20	35	13.14	22	31	26	12	19	23.3,24.3,25	36	20	16	27,27.1	50	54	17	15	31	11,13,14	14	47
Guizhou Han207	36	37.39	20	42	12.15	19	27	29	12	16	20.3,23.3,26	38	19	19	22.1,26,29	51	48	17	16	29	12,13,14	12	42
Guizhou Han208	37	36	22	35	16	21	27	28	11	17	24	33	19	19	24.1,27,28	50	42	14	16	29	14,15	14	45
Guizhou Han209	38	36.38	22	36	14	21	29	29	13	20	18.3,23.3,28	37	19	19	25.1,29,33	46	48	15	14	29	13,14,15	14	44
Guizhou Han210	34	38	19	39	14	21	32	29	13	17	21.3	35	18	18	22.1,26	53	50	14	21	30	15,18	13	48
Guizhou Han211	39	36.4	24	37	14	20	29	28	12	21	20.3,21.3,24	37	18	16	27,27.1,28	49	50	16	14	31	13,14	13	49
Guizhou Han212	39	39.4	21	37	14.15	22	31	30	12	18	21.3,26	36	18	18	27,27.1,32	50	47	15	15	29	13,14	12	45
Guizhou Han213	36	36.38	22	35	12.14	22	33	29	13	16	19.3,27.3,28	38	20	17	26.1,28,29	55	49	15	16	28	13,16,17	13	44
Guizhou Han214	37	35.37	21	36	13.16	21	32	28	12	17	20.3,22.3,27	37	20	18	20.1,27	51	45	15	18	26	13,15,17	12	48
Guizhou Han215	38	38	18	35	13.15	24	33	28	12	21	22.3,23.3,24	35	20	19	26.1,28,31	49	50	16	16	30	13,14	14	45
Guizhou Han216	35	36.39	19	36	12.13	22	29	27	14	18	19.3,25.3,27	36	20	19	23.1,27,29	52	49	15	16	30	12,13,14	14	48
Guizhou Han217	39	37.4	19	37	14.15	20	28	28	12	20	19.3,23	37	19	19	24.1,28,30	49	51	16	15	30	13,14	14	46
Guizhou Han218	36	36.39	21	40	14.15	21	33	29	13	17	18.3,23,23.3	37	16	17	26.1,28	54	49	15	18	29	13,15	13	46
Guizhou Han219	37	34	21	42	14	22	31	31	12	20	24,26.3	35	17	19	24.1,29	50	49	15	17	27	15,16	14	43
Guizhou Han220	37	36.39	21	40	13.15	21	33	28	13	16	19.3,21.3,23	37	18	20	22.1,26,30	50	50	14	18	29	16,12,15	12	47
Guizhou Han221	38	36.39	22	36	14	22	30	31	12	19	22.3,24,24.3	36	19	16	24.1,26,32	48	48	16	15	29	14	14	46
Guizhou Han222	36	37	20	37	16	22	30	29	12	21	22	35	19	18	23.1,26,32	48	44	15	18	29	13	14	49
Guizhou Han223	39	37.39	22	39	14.15	22	36	29	13	18	21.3,22,22.3	34	18	16	22.1,29	52	48	17	17	31	12,14,15,16	10	47
Guizhou Han224	38	37.38	20	37	13.14	22	32	28	12	19	20.3,21.3,25	34	17	17	26.1,27	50	46	15	15	30	13,14	11	46
Guizhou Han225	33	38	18	37	14.15	22	30	32	11	16	21.3,23,23.3	33	18	19	21.1,31,32	46	45	16	16	27	12,14,16	17	45
Guizhou Han226	35	36.4	21	37	13.14	19	33	29	14	18	17.3,24,24.3	38	20	18	25.1,28,29	54	48	15	19	28	13,15,16	13	44
Guizhou Han227	37	35.39	20	35	13.14	22	34	27	14	19	21.3,26	37	19	19	24.1,26,30	50	49	15	16	30	12,13,15	13	44
Guizhou Han228	37	37.4	21	40	12.15	20	28	29	12	18	23.3,25	36	19	18	23.1,28	50	47	15	17	30	13,14	13	42
Guizhou Han229	37	36.38	21	38	14.16	21	34	29	15	18	21.3,24	38	19	19	26.1,29	56	50	15	19	30	13,14	12	45
Guizhou Han230	35	38	20	35.2	16	23	29	28	13	23	24,24.3	37	19	19	25.1,31,32	52	47	15	16	29	15	14	42
Guizhou Han231	34	34.4	20	38	13.14	21	33	30	13	17	19.3,24.3,27	36	21	20	26.1,31,32	53	50	16	18	30	13,14,15	12	46
Guizhou Han232	36	36.39	23	37	14.16	21	33	29	13	16	18.3,24.3,27	38	19	19	26.1,30	52	48	16	19	29	13,15	13	47

## Sheet: Supplementary Table 2
Supplementary Table 2. Allelic frequencies and gene diversities (GD) of 32 Y-STRs in Guizhou Han population.
Allele	DYF403S1b	DYS446	DYS449	DYS458	DYS516	DYS518	DYS526a	DYS526b	DYS534	DYS547	DYS570	DYS576	DYS612	DYS626	DYS627	DYS630	DYS713	Y-GATA-A10	Allele	DYF404S1a/b	Allele	DYF387S1a/b	Allele	DYS464a/b/c/d	Allele	DYF403S1a1/a2/a3	Allele	DYF399S1a/b/c
10		0.00862069					0.00862069												12	0.00431034	34	0.00862069	11,12,13	0.00431	20.1,27	0.00431	21	0.00431
11		0.0560345					0.0689655												13	0.0991379	34.4	0.00862069	11,13,14	0.00431	21.1,24,28	0.00431	22	0.008621
12		0.185345					0.383621					0.00431034						0.00431034	14	0.107759	35	0.00862069	11,13,15	0.00431	21.1,28,30	0.00431	22.3	0.00431
13		0.37931		0.00431034			0.314655											0.012931	15	0.107759	35.4	0.0172414	11,14,15,16	0.00431	21.1,30,32	0.008621	24	0.017241
14		0.232759		0.0258621			0.168103				0.0172414							0.280172	16	0.0258621	36	0.0387931	12	0.012931	21.1,30,33	0.00431	25	0.008621
15		0.0732759		0.219828			0.0517241				0.0431034	0.00431034						0.431034	17	0.00862069	36.4	0.0387931	12,13	0.012931	21.1,30,34	0.00431	26	0.008621
16		0.0344828		0.159483	0.0517241		0.00431034				0.163793	0.0732759						0.232759	10,13	0.00431034	37	0.0560345	12,13,14	0.021552	21.1,30,35	0.00431	27	0.017241
17		0.0172414		0.215517	0.125						0.211207	0.176724			0.00862069			0.0387931	11,13	0.00431034	37.4	0.0689655	12,13,14,15	0.047414	21.1,31,32	0.00431	17,21,24.3	0.00431
18		0.012931		0.206897	0.271552				0.012931		0.224138	0.366379			0.0689655				12,13	0.0258621	38	0.0775862	12,13,14,16	0.047414	21.1,31,33	0.00431	17.3,21.3,22	0.00431
19				0.107759	0.392241				0.0560345		0.219828	0.232759			0.0818966				12,14	0.0301724	38.4	0.0258621	12,13,15	0.034483	21.1,31,35	0.00431	17.3,22.3	0.00431
20				0.0344828	0.137931				0.12931		0.0862069	0.0948276			0.176724				12.2,14	0.00431034	39	0.0387931	12,13,15,16	0.021552	21.1,32,33	0.00431	17.3,22.3,24	0.012931
21				0.00862069	0.0215517				0.25431		0.0301724	0.0344828			0.25				12,15	0.0215517	39.4	0.0215517	12,13,16	0.017241	21.1,33,34	0.00431	17.3,23,24.3	0.00431
22				0.012931					0.323276			0.012931			0.206897				12,16	0.0215517	40	0.00862069	12,13,16,18	0.012931	22,22.1,26	0.00431	17.3,24,24.3	0.00431
23									0.125		0.00431034				0.163793				13,14	0.12069	41	0.00431034	12,14	0.008621	22.1,24,26	0.00431	17.3,24.3	0.00431
24									0.0862069						0.0387931				13,15	0.103448	34,38	0.00431034	12,14	0.025862	22.1,24,27	0.00431	17.3,24.3,25	0.008621
25									0.012931					0.00862069	0.00431034	0.00431034			13,16	0.0172414	35,36	0.00431034	12,14,15,16	0.00431	22.1,24,29	0.00431	17.3,24.3,26	0.00431
26			0.0474138											0.0387931		0.0301724			13,17	0.00862069	35,37	0.0431034	12,14,15,18	0.00431	22.1,24,32	0.00431	17.3,25.3,26	0.00431
27			0.0560345											0.0818966		0.0775862			14,15	0.181034	35,38	0.0474138	12,14,16	0.017241	22.1,25,26	0.012931	17.3,25.3,27	0.00431
28			0.0603448											0.215517		0.176724			14,16	0.0387931	35,39	0.0603448	12,15	0.025862	22.1,25,27	0.017241	18,21	0.00431
29			0.125											0.340517		0.310345			14,17	0.0215517	35,41	0.00862069	13	0.017241	22.1,25,28	0.008621	18.3,20.3,23	0.00431
30			0.116379											0.155172		0.258621			15,16	0.0258621	35,42	0.00431034	13,14	0.181034	22.1,26	0.012931	18.3,20.3,28	0.00431
31			0.155172										0.00862069	0.103448		0.103448			15,17	0.00862069	36,37	0.0431034	13,14,15	0.060345	22.1,26,27	0.017241	18.3,21,22	0.00431
32			0.12931			0.00862069		0.012931					0.012931	0.0344828		0.0301724			16,17	0.00431034	36,38	0.0775862	13,14,15,16	0.008621	22.1,26,28	0.012931	18.3,21.3,23	0.00431
33			0.168103			0.012931		0.0258621					0.0387931	0.0172414		0.00862069			17,18	0.00431034	36,39	0.103448	13,14,15,17	0.00431	22.1,26,29	0.017241	18.3,22,22.3	0.00431
34			0.0603448			0.0344828		0.12069					0.0775862	0.00431034							36,41	0.012931	13,14,16	0.025862	22.1,26,30	0.008621	18.3,22,25.3	0.00431
35			0.0474138			0.0689655		0.181034					0.125								37,38	0.0560345	13,14,16,17	0.008621	22.1,27,28	0.030172	18.3,22.3,23	0.00431
36			0.0258621			0.107759		0.262931					0.172414								37,39	0.0344828	13,14,17	0.008621	22.1,27,29	0.00431	18.3,23,23.3	0.008621
37			0.00431034			0.202586		0.211207					0.189655								37,41	0.012931	13,14,17,18	0.00431	22.1,27,30	0.008621	18.3,23.3,25	0.00431
38			0.00431034			0.211207		0.12931					0.215517								38,39	0.0301724	13,14,17,19	0.00431	22.1,27,31	0.008621	18.3,23.3,27	0.00431
39						0.125		0.0517241					0.133621								38,41	0.0215517	13,14,18	0.00431	22.1,28	0.008621	18.3,23.3,28	0.00431
40						0.0818966		0.00431034					0.0215517				0.00431034				39,41	0.012931	13,15	0.064655	22.1,28,29	0.012931	18.3,24,25.3	0.00431
41	0.012931					0.0732759				0.00862069			0.00431034										13,15,16	0.021552	22.1,28,30	0.00431	18.3,24.3,27	0.00431
42	0.00431034					0.0301724				0.012931							0.0517241						13,15,17	0.012931	22.1,29	0.008621	19,20.3,23.3	0.00431
43	0.00431034					0.012931				0.0258621							0.0862069						13,15,19	0.00431	22.1,29,30	0.008621	19,21,23.3	0.00431
44						0.00431034				0.0215517							0.103448						13,16	0.030172	22.1,29,34	0.00431	19.3,20.3,27	0.00431
45	0.0258621									0.0344828							0.181034						13,16,17	0.021552	22.1,30,31	0.008621	19.3,21,25.3	0.00431
46	0.0301724									0.0818966							0.185345						13,17	0.008621	22.1,31,32	0.00431	19.3,21.3,23	0.017241
47	0.012931									0.125							0.193966						13,17,18	0.012931	23.1,24,26	0.00431	19.3,21.3,26	0.00431
48	0.0387931									0.172414							0.137931						14	0.008621	23.1,25,26	0.00431	19.3,21.3,27	0.00431
49	0.103448									0.211207							0.0517241						14,15	0.012931	23.1,25,27	0.00431	19.3,22,22.3	0.00431
50	0.168103									0.146552							0.00431034						14,15,16	0.021552	23.1,26	0.00431	19.3,22,23.3	0.00431
51	0.0775862									0.107759													14,15,16,17	0.00431	23.1,26,28	0.017241	19.3,22.3,23	0.017241
52	0.150862									0.0387931													14,16	0.051724	23.1,26,31	0.008621	19.3,22.3,24	0.021552
53	0.150862									0.00862069													14,17	0.00431	23.1,26,32	0.00431	19.3,22.3,25	0.008621
54	0.0948276									0.00431034													15	0.034483	23.1,27,28	0.017241	19.3,22.3,27	0.00431
55	0.0689655																						15,16	0.008621	23.1,27,29	0.017241	19.3,23	0.00431
56	0.0474138																						15,18	0.00431	23.1,27,30	0.00431	19.3,23,23.3	0.00431
57	0.00862069																						16,12,15	0.00431	23.1,27,31	0.008621	19.3,23.3,24	0.008621
15.1				0.00431034																			16	0.008621	23.1,28	0.008621	19.3,23.3,28	0.00431
35.2						0.012931																			23.1,28,29	0.008621	19.3,24,24.3	0.00431
37.1						0.00431034																			23.1,28,30	0.00431	19.3,24,25.3	0.017241
38.1						0.00862069																			23.1,29	0.00431	19.3,24.3,27	0.00431
																									23.1,29,30	0.00431	19.3,24.3,28	0.00431
																									23.1,29,32	0.008621	19.3,25,25.3	0.00431
																									23.1,30	0.00431	19.3,25.3,27	0.00431
																									23.1,30,31	0.008621	19.3,25.3,28	0.00431
																									24.1,25,31	0.00431	19.3,26	0.00431
																									24.1,26	0.00431	19.3,26,26.3	0.00431
																									24.1,26,27	0.00431	19.3,27.3,28	0.00431
																									24.1,26,30	0.008621	20.3,21,22.3	0.00431
																									24.1,26,32	0.00431	20.3,21.3	0.00431
																									24.1,27	0.008621	20.3,21.3,23	0.00431
																									24.1,27,28	0.008621	20.3,21.3,24	0.012931
																									24.1,27,29	0.008621	20.3,21.3,25	0.025862
																									24.1,27,30	0.012931	20.3,21.3,26	0.012931
																									24.1,27,32	0.00431	20.3,21.3,27	0.00431
																									24.1,27,33	0.00431	20.3,21.3,28	0.00431
																									24.1,28,29	0.017241	20.3,22,22.3	0.00431
																									24.1,28,30	0.017241	20.3,22,23.3	0.008621
																									24.1,28,31	0.008621	20.3,22,24.3	0.00431
																									24.1,28,33	0.00431	20.3,22,25.3	0.00431
																									24.1,29	0.00431	20.3,22,27.3	0.00431
																									24.1,29,30	0.021552	20.3,22.3	0.00431
																									24.1,29,33	0.00431	20.3,22.3,23	0.008621
																									24.1,30,34	0.00431	20.3,22.3,24	0.017241
																									25,25.1,28	0.00431	20.3,22.3,25	0.008621
																									25.1,27,28	0.012931	20.3,22.3,26	0.008621
																									25.1,27,29	0.008621	20.3,22.3,27	0.017241
																									25.1,27,30	0.00431	20.3,23	0.008621
																									25.1,27,31	0.012931	20.3,23,23.3	0.017241
																									25.1,27,33	0.00431	20.3,23,24.3	0.00431
																									25.1,28,29	0.00431	20.3,23,25.3	0.00431
																									25.1,28,30	0.00431	20.3,23.3,24	0.012931
																									25.1,28,31	0.008621	20.3,23.3,25	0.012931
																									25.1,28,32	0.00431	20.3,23.3,26	0.008621
																									25.1,29	0.00431	20.3,24,24.3	0.012931
																									25.1,29,30	0.012931	20.3,24.3,25	0.017241
																									25.1,29,31	0.00431	20.3,25.3,27	0.00431
																									25.1,29,33	0.00431	20.3,25.3,28.3	0.00431
																									25.1,30	0.008621	21,21.3,24.3	0.00431
																									25.1,30,31	0.00431	21,22,24.3	0.00431
																									25.1,30,33	0.00431	21,22,25.3	0.00431
																									25.1,31,32	0.00431	21.3,21.3	0.00431
																									26,26.1,33	0.008621	21.3,22,22.3	0.008621
																									26,27.1,29	0.00431	21.3,22.3,23	0.012931
																									26,27.1,30	0.00431	21.3,22.3,24	0.00431
																									26,27.1,31	0.00431	21.3,22.3,25	0.00431
																									26,27.1,34	0.008621	21.3,22.3,26	0.008621
																									26.1,27	0.012931	21.3,22.3,27	0.00431
																									26.1,27,28	0.00431	21.3,23	0.021552
																									26.1,27,35	0.012931	21.3,23,23.3	0.00431
																									26.1,28	0.008621	21.3,23,24.3	0.00431
																									26.1,28,29	0.012931	21.3,23,25.3	0.00431
																									26.1,28,30	0.00431	21.3,23.3	0.00431
																									26.1,28,31	0.017241	21.3,23.3,24	0.008621
																									26.1,28,34	0.008621	21.3,23.3,25	0.008621
																									26.1,29	0.012931	21.3,23.3,26	0.00431
																									26.1,29,30	0.021552	21.3,24	0.021552
																									26.1,30	0.008621	21.3,24,27.3	0.00431
																									26.1,30,31	0.008621	21.3,24.3,26	0.00431
																									26.1,31	0.00431	21.3,24.3,27	0.00431
																									26.1,31,32	0.00431	21.3,25	0.012931
																									27,27.1	0.00431	21.3,26	0.012931
																									27,27.1,28	0.00431	21.3,27	0.00431
																									27,27.1,29	0.00431	21.3,28	0.00431
																									27,27.1,30	0.00431	22,22.3	0.008621
																									27,27.1,32	0.00431	22,22.3,23.3	0.00431
																									27,27.1,33	0.008621	22,23	0.00431
																									27,28.1,32	0.008621	22,24,27.3	0.00431
																									27.1	0.00431	22.3,23,23.3	0.00431
																									27.1,28,29	0.008621	22.3,23.3,24	0.008621
																									27.1,28,30	0.00431	22.3,23.3,25	0.008621
																									27.1,28,33	0.00431	22.3,23.3,26	0.00431
																									27.1,28,34	0.00431	22.3,23.3,27	0.00431
																									27.1,29	0.012931	22.3,24	0.00431
																									27.1,29,32	0.00431	22.3,24,24.3	0.00431
																									27.1,31	0.00431	22.3,25	0.00431
																									27.1,33	0.00431	22.3,25,25.3	0.008621
																									28,28.1	0.00431	22.3,26	0.008621
																									28,28.1,33	0.00431	23,24.3,25.3	0.00431
																									29.3,27.1,28	0.00431	23.3,24,27	0.00431
																									30.3,24.1,30	0.00431	23.3,24.3,25	0.00431
																									34,27,27.1	0.00431	23.3,24.3,26	0.00431
																											23.3,25	0.017241
																											23.3,26	0.00431
																											23.3,27	0.00431
																											23.3,27,17.3	0.00431
																											23.3,28	0.00431
																											24,24.3	0.008621
																											24,26.3	0.00431
																											24,27	0.00431
																											24.3,27	0.00431
																											26.3,20.3,24	0.00431
																											26.3,27.3,26	0.00431
GD	0.8938	0.7606	0.89	0.8268	0.7378	0.8712	0.7212	0.8222	0.791	0.8698	0.823	0.7679	0.8498	0.7965	0.8271	0.7903	0.8564	0.6828	-	0.9064	-	0.9513	-	0.945925	-	0.993805	-	0.994216
